# Supplementary material for: Classical sickle beta-globin haplotypes exhibit a high degree of long-range haplotype similarity in African and Afro-Caribbean populations
Source: BMC Genet. 2007 Aug 10;8:52. doi: 10.1186/1471-2156-8-52 (PMC1997132; doi:10.1186/1471-2156-8-52)
Supplement: Additional file 3 — YRI sample details. Details of identifiers for Yoruba (YRI) cell lines used to augment HBB genotyping. [file 1471-2156-8-52-S3.xls]

## Sheet: YRI sample details
Catalog ID	Gender	Relationship	Family
Cell Line
GM18484	Female	child	Y001
GM18488	Female	mother	Y001
GM18486	Male	father	Y001
GM18485	Male	child	Y002
GM18489	Female	mother	Y002
GM18487	Male	father	Y002
GM18497	Male	child	Y003
GM18499	Female	mother	Y003
GM18498	Male	father	Y003
GM18500	Male	child	Y004
GM18502	Female	mother	Y004
GM18501	Male	father	Y004
GM18503	Male	child	Y005
GM18505	Female	mother	Y005
GM18504	Male	father	Y005
GM19109	Female	child	Y006
GM19108	Female	mother	Y006
GM19107	Male	father	Y006
GM18869	Male	child	Y007
GM18867	Female	mother	Y007
GM18868	Male	father	Y007
GM18506	Male	child	Y009
GM18508	Female	mother	Y009
GM18507	Male	father	Y009
GM18509	Male	child	Y010
GM18511	Female	mother	Y010
GM18510	Male	father	Y010
GM18860	Male	child	Y012
GM18858	Female	mother	Y012
GM18859	Male	father	Y012
GM18515	Male	child	Y013
GM18517	Female	mother	Y013
GM18516	Male	father	Y013
GM18518	Female	child	Y014
GM18520	Female	mother	Y014
GM18519	Male	father	Y014
GM18521	Male	child	Y016
GM18523	Female	mother	Y016
GM18522	Male	father	Y016
GM18872	Male	child	Y017
GM18870	Female	mother	Y017
GM18871	Male	father	Y017
GM18854	Male	child	Y018
GM18852	Female	mother	Y018
GM18853	Male	father	Y018
GM18875	Female	child	Y019
GM18873	Female	mother	Y019
GM18874	Male	father	Y019
GM18857	Male	child	Y023
GM18855	Female	mother	Y023
GM18856	Male	father	Y023
GM18863	Male	child	Y024
GM18861	Female	mother	Y024
GM18862	Male	father	Y024
GM19252	Male	child	Y025
GM18907	Female	mother	Y025
GM18908	Male	father	Y025
GM18911	Male	child	Y027
GM18909	Female	mother	Y027
GM18910	Male	father	Y027
GM18914	Male	child	Y028
GM18912	Female	mother	Y028
GM18913	Male	father	Y028
GM18930	Female	child	Y030
GM18916	Female	mother	Y030
GM18917	Male	father	Y030
GM18925	Male	child	Y033
GM18924	Female	mother	Y033
GM18923	Male	father	Y033
GM19199	Female	child	Y035
GM19197	Female	mother	Y035
GM19198	Male	father	Y035
GM18935	Male	child	Y036
GM18933	Female	mother	Y036
GM18934	Male	father	Y036
GM19180	Female	child	Y038
GM19179	Female	mother	Y038
GM19178	Male	father	Y038
GM19186	Male	child	Y039
GM19185	Female	mother	Y039
GM19184	Male	father	Y039
GM19094	Female	child	Y040
GM19093	Female	mother	Y040
GM19092	Male	father	Y040
GM19097	Female	child	Y041
GM19096	Male	father	Y041
GM19095	Female	mother	Y041
GM19103	Male	child	Y042
GM19102	Female	mother	Y042
GM19101	Male	father	Y042
GM19139	Male	child	Y043
GM19137	Female	mother	Y043
GM19138	Male	father	Y043
GM19177	Male	child	Y044
GM19176	Female	mother	Y044
GM19175	Male	father	Y044
GM19202	Female	child	Y045
GM19201	Female	mother	Y045
GM19200	Male	father	Y045
GM19173	Male	child	Y047
GM19172	Female	mother	Y047
GM19171	Male	father	Y047
GM19205	Male	child	Y048
GM19204	Female	mother	Y048
GM19203	Male	father	Y048
GM19211	Male	child	Y050
GM19209	Female	mother	Y050
GM19210	Male	father	Y050
GM19208	Male	child	Y051
GM19206	Female	mother	Y051
GM19207	Male	father	Y051
GM19183	Female	child	Y052
GM19182	Female	mother	Y052
GM19181	Male	father	Y052
GM19161	Male	child	Y056
GM19159	Female	mother	Y056
GM19160	Male	father	Y056
GM19224	Male	child	Y057
GM19225	Female	mother	Y057
GM19226	Male	father	Y057
GM19221	Female	child	Y058
GM19222	Female	mother	Y058
GM19223	Male	father	Y058
GM19120	Male	child	Y060
GM19116	Female	mother	Y060
GM19119	Male	father	Y060
GM19123	Male	child	Y061
GM19122	Female	mother	Y061
GM19121	Male	father	Y061
GM19142	Male	child	Y071
GM19140	Female	mother	Y071
GM19141	Male	father	Y071
GM19154	Male	child	Y072
GM19152	Female	mother	Y072
GM19153	Male	father	Y072
GM19151	Female	child	Y073
GM19149	Female	mother	Y073
GM19150	Male	father	Y073
GM19145	Male	child	Y074
GM19143	Female	mother	Y074
GM19144	Male	father	Y074
GM19148	Female	child	Y075
GM19147	Female	mother	Y075
GM19146	Male	father	Y075
GM19129	Female	child	Y077
GM19127	Female	mother	Y077
GM19128	Male	father	Y077
GM19115	Female	child	Y079
GM19114	Female	mother	Y079
GM19113	Male	father	Y079
GM19258	Male	child	Y092
GM19257	Female	mother	Y092
GM19256	Male	father	Y092
GM19174	Male	child	Y100
GM19118	Female	mother	Y100
GM19117	Male	father	Y100
GM19132	Female	child	Y101
GM19131	Female	mother	Y101
GM19130	Male	father	Y101
GM19100	Female	child	Y105
GM19099	Female	mother	Y105
GM19098	Male	father	Y105
GM19215	Female	child	Y110
GM19214	Female	mother	Y110
GM19213	Male	father	Y110
GM19191	Male	child	Y111
GM19190	Female	mother	Y111
GM19189	Male	father	Y111
GM19194	Male	child	Y112
GM19193	Female	mother	Y112
GM19192	Male	father	Y112
GM19237	Female	child	Y116
GM19235	Female	mother	Y116
GM19236	Male	father	Y116
GM19240	Female	child	Y117
GM19238	Female	mother	Y117
GM19239	Male	father	Y117
GM19249	Male	child	Y120
GM19247	Female	mother	Y120
GM19248	Male	father	Y120
