# Supplementary material for: Classical sickle beta-globin haplotypes exhibit a high degree of long-range haplotype similarity in African and Afro-Caribbean populations
Source: BMC Genet. 2007 Aug 10;8:52. doi: 10.1186/1471-2156-8-52 (PMC1997132; doi:10.1186/1471-2156-8-52)
Supplement: Additional file 4 — YRI markers. Details of Yoruba (YRI) markers used over both 400 kb and 1 Mb, including rs numbers and chromosome location. [file 1471-2156-8-52-S4.xls]

## Sheet: Sheet1
Hapmap markers chosen 400 kb across Beta-globin						Hapmap markers chosen 1 Mb across Beta-globin
* - RFLP markers are given in bold						* - RFLP markers are given in bold
* - Negative distances are 5-prime of HbS, Positive distances are 3-prime						* - Negative distances are 5-prime of HbS, Positive distances are 3-prime
Marker no.	Name	Location	Distance from HbS (Kb)			Marker no.	Name	Location	Distance from HbS (Kb)
1	rs16908114	4970042	234.766			1	rs7110669	4710894	493.914
2	rs12282694	4971969	232.839			2	rs11604459	4713055	491.753
3	rs10837102	4973764	231.044			3	rs12223516	4715538	489.27
4	rs12288649	4976324	228.484			4	rs10450595	4717745	487.063
5	rs2445293	4978612	226.196			5	rs11033657	4719804	485.004
6	rs1902318	4980715	224.093			6	rs11033672	4721972	482.836
7	rs11035088	4982553	222.255			7	rs11033678	4723714	481.094
8	rs12226726	4984742	220.066			8	rs12795771	4726998	477.81
9	rs2445284	4986279	218.529			9	rs7952595	4729373	475.435
10	rs16908389	4988724	216.084			10	rs11033720	4733083	471.725
11	rs2445302	4990702	214.106			11	rs11033730	4735009	469.799
12	rs2442411	4992784	212.024			12	rs7938025	4737513	467.295
13	rs16908506	4994358	210.45			13	rs7947959	4741255	463.553
14	rs1378749	4999517	205.291			14	rs11033795	4747247	457.561
15	rs1598505	5007007	197.801			15	rs2412434	4749261	455.547
16	rs17257728	5010221	194.587			16	rs12791402	4751315	453.493
17	rs16908809	5012294	192.514			17	rs2196125	4753363	451.445
18	rs1455952	5014280	190.528			18	rs1594812	4755785	449.023
19	rs1455953	5016301	188.507			19	rs1017393	4757820	446.988
20	rs2499985	5018343	186.465			20	rs17325477	4764088	440.72
21	rs10837168	5020569	184.239			21	rs12794880	4766160	438.648
22	rs2500008	5022571	182.237			22	rs11822216	4768509	436.299
23	rs2500017	5024713	180.095			23	rs10836652	4770822	433.986
24	rs2500030	5026499	178.309			24	rs16905789	4772818	431.99
25	rs3002639	5028529	176.279			25	rs1433923	4774940	429.868
26	rs1378747	5030587	174.221			26	rs5005348	4776986	427.822
27	rs7121324	5032255	172.553			27	rs7930228	4779109	425.699
28	rs2500049	5034426	170.382			28	rs2053117	4781213	423.595
29	rs2500052	5036644	168.164			29	rs1865284	4783668	421.14
30	rs1840640	5038731	166.077			30	rs16906299	4786459	418.349
31	rs2412468	5040837	163.971			31	rs1541946	4789707	415.101
32	rs16909572	5042780	162.028			32	rs10836708	4792182	412.626
33	rs1455962	5044868	159.94			33	rs4910686	4795544	409.264
34	rs1455966	5046985	157.823			34	rs7118302	4797137	407.671
35	rs6578549	5048972	155.836			35	rs17328143	4800460	404.348
36	rs1378745	5051214	153.594			36	rs11034088	4802072	402.736
37	rs10768545	5053227	151.581			37	rs17328337	4804032	400.776
38	rs10768550	5055290	149.518			38	rs11034106	4806584	398.224
39	rs2500057	5058460	146.348			39	rs7951018	4808740	396.068
40	rs2500059	5060535	144.273			40	rs17250199	4810723	394.085
41	rs2500061	5062731	142.077			41	rs7102868	4812748	392.06
42	rs6578552	5065883	138.925			42	rs12287351	4815107	389.701
43	rs10500616	5066522	138.286			43	rs7112537	4817092	387.716
44	rs2499936	5066644	138.164			44	rs11034170	4819429	385.379
45	rs1547448	5069801	135.007			45	rs1433899	4823066	381.742
46	rs10768566	5071814	132.994			46	rs12361514	4825208	379.6
47	rs10837320	5073953	130.855			47	rs2412395	4827612	377.196
48	rs1463382	5075579	129.229			48	rs11600256	4829900	374.908
49	rs2499943	5077493	127.315			49	rs16906807	4837828	366.98
50	rs2445297	5080359	124.449			50	rs7949235	4840879	363.929
51	rs1455958	5083753	121.055			51	rs1015594	4842869	361.939
52	rs1455961	5085993	118.815			52	rs11034418	4848173	356.635
53	rs1598509	5088653	116.155			53	rs12806014	4850071	354.737
54	rs10837365	5091021	113.787			54	rs1865286	4852830	351.978
55	rs11824993	5094453	110.355			55	rs1433917	4855857	348.951
56	rs12274645	5096392	108.416			56	rs11823886	4858755	346.053
57	rs7947334	5099125	105.683			57	rs16906909	4862051	342.757
58	rs12577357	5103445	101.363			58	rs12276692	4864114	340.694
59	rs2499948	5105908	98.9			59	rs11034541	4866091	338.717
60	rs7927066	5107327	97.481			60	rs17330155	4868350	336.458
61	rs7120612	5110733	94.075			61	rs2570586	4870947	333.861
62	rs11826290	5113698	91.11			62	rs10836927	4872530	332.278
63	rs2472528	5116672	88.136			63	rs10768350	4874811	329.997
64	rs2472527	5118600	86.208			64	rs16907093	4877184	327.624
65	rs10768611	5129362	75.446			65	rs7945056	4879539	325.269
66	rs7940626	5132053	72.755			66	rs7950564	4881053	323.755
67	rs13313154	5142669	62.139			67	rs10768355	4883316	321.492
68	rs10742552	5145403	59.405			68	rs12421906	4885032	319.776
69	rs6578557	5147533	57.275			69	rs10836934	4887065	317.743
70	rs10768634	5149986	54.822			70	rs7109669	4888933	315.875
71	rs7114726	5151784	53.024			71	rs11034615	4891079	313.729
72	rs4910725	5154053	50.755			72	rs16907312	4893189	311.619
73	rs6578560	5156221	48.587			73	rs7108653	4895441	309.367
74	rs11036149	5161901	42.907			74	rs17337601	4897414	307.394
75	rs7116766	5164012	40.796			75	rs7112804	4899862	304.946
76	rs7928096	5165946	38.862			76	rs11034672	4901076	303.732
77	rs7951329	5170041	34.767			77	rs7947674	4903314	301.494
78	rs7105270	5171197	33.611			78	rs12791425	4905663	299.145
79	rs4910731	5173564	31.244			79	rs840709	4908534	296.274
80	rs7930968	5177286	27.522			80	rs16907502	4910788	294.02
81	rs10837569	5180011	24.797			81	rs16907558	4915278	289.53
82	rs12788947	5182068	22.74			82	rs12807538	4917419	287.389
83	rs10742579	5184526	20.282			83	rs10219407	4919509	285.299
84	rs12804991	5186510	18.298			84	rs2570581	4921815	282.993
85	rs12793110	5188141	16.667			85	rs12794614	4923806	281.002
86	rs6578583	5190219	14.589			86	rs2442426	4932657	272.151
87	rs7945118	5192993	11.815			87	rs7942442	4935201	269.607
88	rs7930833	5200333	4.475			88	rs11826210	4937665	267.143
89	rs11036351	5202576	2.232			89	rs7123513	4940940	263.868
90	rs7110263	5203088	1.72			90	rs12804678	4943583	261.225
91	rs1609812	5203717	1.091			91	rs7935991	4945445	259.363
92	rs7480526	5204309	0.499			92	rs9651651	4947815	256.993
93	rs334	5204808	0			93	rs4441011	4949871	254.937
94	rs10742583	5205217	-0.409			94	rs16907831	4952024	252.784
95	rs10742584	5205346	-0.538			95	rs10768424	4954210	250.598
96	rs11036364	5205580	-0.772			96	rs11034975	4956298	248.51
97	rs16911905	5205866	-1.058			97	rs7108624	4958407	246.401
98	rs4390373	5206308	-1.5			98	rs11822916	4960532	244.276
99	rs7941084	5207889	-3.081			99	rs10837069	4962550	242.258
100	rs7944544	5208425	-3.617			100	rs11035006	4964694	240.114
101	rs12295158	5209370	-4.562			101	rs2499953	4967481	237.327
102	rs16911951	5211435	-6.627			102	rs16908114	4970042	234.766
103	rs3813726	5212565	-7.757			103	rs12282694	4971969	232.839
104	rs9665964	5213419	-8.611			104	rs10837102	4973764	231.044
105	rs16911998	5214276	-9.468			105	rs12288649	4976324	228.484
106	rs10837643	5214614	-9.806			106	rs2445293	4978612	226.196
107	rs4283007	5215066	-10.258			107	rs1902318	4980715	224.093
108	rs4910736	5215565	-10.757			108	rs11035088	4982553	222.255
109	rs2105819	5216303	-11.495			109	rs12226726	4984742	220.066
110	rs7945368	5216387	-11.579			110	rs2445284	4986279	218.529
111	rs10488680	5216643	-11.835			111	rs16908389	4988724	216.084
112	rs968857	5217034	-12.226			112	rs2445302	4990702	214.106
113	rs10768687	5217815	-13.007			113	rs2442411	4992784	212.024
114	rs10488677	5218046	-13.238			114	rs16908506	4994358	210.45
115	rs11822491	5219105	-14.297			115	rs1378749	4999517	205.291
116	rs16912203	5219567	-14.759			116	rs1598505	5007007	197.801
117	rs16912210	5220429	-15.621			117	rs17257728	5010221	194.587
118	rs12417960	5221682	-16.874			118	rs16908809	5012294	192.514
119	rs10488676	5225373	-20.565			119	rs1455952	5014280	190.528
120	rs916111	5225919	-21.111			120	rs1455953	5016301	188.507
121	Hind3G1	5226375	-21.567			121	rs2499985	5018343	186.465
122	Hind3G2	5231293	-26.485			122	rs10837168	5020569	184.239
123	Xmn1	5232745	-27.937			123	rs2500008	5022571	182.237
124	rs5010981	5235931	-31.123			124	rs2500017	5024713	180.095
125	rs11036509	5241554	-36.746			125	rs2500030	5026499	178.309
126	rs10768733	5243732	-38.924			126	rs3002639	5028529	176.279
127	rs3759070	5248204	-43.396			127	rs1378747	5030587	174.221
128	rs2187607	5253308	-48.5			128	rs7121324	5032255	172.553
129	rs7119428	5258656	-53.848			129	rs2500049	5034426	170.382
130	rs2213171	5259501	-54.693			130	rs2500052	5036644	168.164
131	rs2213169	5259639	-54.831			131	rs1840640	5038731	166.077
132	rs3921094	5263756	-58.948			132	rs2412468	5040837	163.971
133	rs11036634	5265304	-60.496			133	rs16909572	5042780	162.028
134	rs7119142	5265654	-60.846			134	rs1455962	5044868	159.94
135	rs4910743	5266726	-61.918			135	rs1455966	5046985	157.823
136	rs3888708	5274956	-70.148			136	rs6578549	5048972	155.836
137	rs10837771	5279313	-74.505			137	rs1378745	5051214	153.594
138	rs3898917	5284937	-80.129			138	rs10768545	5053227	151.581
139	rs12802320	5289299	-84.491			139	rs10768550	5055290	149.518
140	rs4910745	5291064	-86.256			140	rs2500057	5058460	146.348
141	rs7942925	5293051	-88.243			141	rs2500059	5060535	144.273
142	rs11036782	5295335	-90.527			142	rs2500061	5062731	142.077
143	rs11036792	5297171	-92.363			143	rs6578552	5065883	138.925
144	rs6578604	5299185	-94.377			144	rs10500616	5066522	138.286
145	rs11036815	5301257	-96.449			145	rs2499936	5066644	138.164
146	rs2723382	5304026	-99.218			146	rs1547448	5069801	135.007
147	rs6578605	5306180	-101.372			147	rs10768566	5071814	132.994
148	rs11036868	5309076	-104.268			148	rs10837320	5073953	130.855
149	rs10768807	5314388	-109.58			149	rs1463382	5075579	129.229
150	rs6578608	5316767	-111.959			150	rs2499943	5077493	127.315
151	rs7938837	5319683	-114.875			151	rs2445297	5080359	124.449
152	rs4326830	5322004	-117.196			152	rs1455958	5083753	121.055
153	rs10837868	5324145	-119.337			153	rs1455961	5085993	118.815
154	rs6578610	5326199	-121.391			154	rs1598509	5088653	116.155
155	rs4463873	5328039	-123.231			155	rs10837365	5091021	113.787
156	rs5024042	5330138	-125.33			156	rs11824993	5094453	110.355
157	rs4910761	5332085	-127.277			157	rs12274645	5096392	108.416
158	rs4910762	5333654	-128.846			158	rs7947334	5099125	105.683
159	rs2467229	5338992	-134.184			159	rs12577357	5103445	101.363
160	rs2467234	5341950	-137.142			160	rs2499948	5105908	98.9
161	rs16930124	5344870	-140.062			161	rs7927066	5107327	97.481
162	rs17356445	5346726	-141.918			162	rs7120612	5110733	94.075
163	rs7131367	5348682	-143.874			163	rs11826290	5113698	91.11
164	rs2340655	5350769	-145.961			164	rs2472528	5116672	88.136
165	rs11604159	5357421	-152.613			165	rs2472527	5118600	86.208
166	rs12364011	5359609	-154.801			166	rs10768611	5129362	75.446
167	rs2736538	5361615	-156.807			167	rs7940626	5132053	72.755
168	rs11037143	5363721	-158.913			168	rs13313154	5142669	62.139
169	rs1498466	5365668	-160.86			169	rs10742552	5145403	59.405
170	rs1498469	5367815	-163.007			170	rs6578557	5147533	57.275
171	rs7395640	5369543	-164.735			171	rs10768634	5149986	54.822
172	rs6421051	5372055	-167.247			172	rs7114726	5151784	53.024
173	rs4432053	5376135	-171.327			173	rs4910725	5154053	50.755
174	rs6578638	5378050	-173.242			174	rs6578560	5156221	48.587
175	rs2647584	5380215	-175.407			175	rs11036149	5161901	42.907
176	rs11037251	5382824	-178.016			176	rs7116766	5164012	40.796
177	rs1391609	5385000	-180.192			177	rs7928096	5165946	38.862
178	rs975115	5387179	-182.371			178	rs7951329	5170041	34.767
179	rs4910785	5389219	-184.411			179	rs7105270	5171197	33.611
180	rs7107101	5390108	-185.3			180	rs4910731	5173564	31.244
181	rs1498477	5397196	-192.388			181	rs7930968	5177286	27.522
182	rs10768950	5399766	-194.958			182	rs10837569	5180011	24.797
						183	rs12788947	5182068	22.74
						184	rs10742579	5184526	20.282
						185	rs12804991	5186510	18.298
						186	rs12793110	5188141	16.667
						187	rs6578583	5190219	14.589
						188	rs7945118	5192993	11.815
						189	rs7930833	5200333	4.475
						190	rs11036351	5202576	2.232
						191	rs7110263	5203088	1.72
						192	rs1609812	5203717	1.091
						193	rs7480526	5204309	0.499
						194	rs334	5204808	0
						195	rs10742583	5205217	-0.409
						196	rs10742584	5205346	-0.538
						197	rs11036364	5205580	-0.772
						198	rs16911905	5205866	-1.058
						199	rs4390373	5206308	-1.5
						200	rs7941084	5207889	-3.081
						201	rs7944544	5208425	-3.617
						202	rs12295158	5209370	-4.562
						203	rs16911951	5211435	-6.627
						204	rs3813726	5212565	-7.757
						205	rs9665964	5213419	-8.611
						206	rs16911998	5214276	-9.468
						207	rs10837643	5214614	-9.806
						208	rs4283007	5215066	-10.258
						209	rs4910736	5215565	-10.757
						210	rs2105819	5216303	-11.495
						211	rs7945368	5216387	-11.579
						212	rs10488680	5216643	-11.835
						213	rs968857	5217034	-12.226
						214	rs10768687	5217815	-13.007
						215	rs10488677	5218046	-13.238
						216	rs11822491	5219105	-14.297
						217	rs16912203	5219567	-14.759
						218	rs16912210	5220429	-15.621
						219	rs12417960	5221682	-16.874
						220	rs10488676	5225373	-20.565
						221	rs916111	5225919	-21.111
						222	Hind3G1	5226375	-21.567
						223	Hind3G2	5231293	-26.485
						224	Xmn1	5232745	-27.937
						225	rs5010981	5235931	-31.123
						226	rs11036509	5241554	-36.746
						227	rs10768733	5243732	-38.924
						228	rs3759070	5248204	-43.396
						229	rs2187607	5253308	-48.5
						230	rs7119428	5258656	-53.848
						231	rs2213171	5259501	-54.693
						232	rs2213169	5259639	-54.831
						233	rs3921094	5263756	-58.948
						234	rs11036634	5265304	-60.496
						235	rs7119142	5265654	-60.846
						236	rs4910743	5266726	-61.918
						237	rs3888708	5274956	-70.148
						238	rs10837771	5279313	-74.505
						239	rs3898917	5284937	-80.129
						240	rs12802320	5289299	-84.491
						241	rs4910745	5291064	-86.256
						242	rs7942925	5293051	-88.243
						243	rs11036782	5295335	-90.527
						244	rs11036792	5297171	-92.363
						245	rs6578604	5299185	-94.377
						246	rs11036815	5301257	-96.449
						247	rs2723382	5304026	-99.218
						248	rs6578605	5306180	-101.372
						249	rs11036868	5309076	-104.268
						250	rs10768807	5314388	-109.58
						251	rs6578608	5316767	-111.959
						252	rs7938837	5319683	-114.875
						253	rs4326830	5322004	-117.196
						254	rs10837868	5324145	-119.337
						255	rs6578610	5326199	-121.391
						256	rs4463873	5328039	-123.231
						257	rs5024042	5330138	-125.33
						258	rs4910761	5332085	-127.277
						259	rs4910762	5333654	-128.846
						260	rs2467229	5338992	-134.184
						261	rs2467234	5341950	-137.142
						262	rs16930124	5344870	-140.062
						263	rs17356445	5346726	-141.918
						264	rs7131367	5348682	-143.874
						265	rs2340655	5350769	-145.961
						266	rs11604159	5357421	-152.613
						267	rs12364011	5359609	-154.801
						268	rs2736538	5361615	-156.807
						269	rs11037143	5363721	-158.913
						270	rs1498466	5365668	-160.86
						271	rs1498469	5367815	-163.007
						272	rs7395640	5369543	-164.735
						273	rs6421051	5372055	-167.247
						274	rs4432053	5376135	-171.327
						275	rs6578638	5378050	-173.242
						276	rs2647584	5380215	-175.407
						277	rs11037251	5382824	-178.016
						278	rs1391609	5385000	-180.192
						279	rs975115	5387179	-182.371
						280	rs4910785	5389219	-184.411
						281	rs7107101	5390108	-185.3
						282	rs1498477	5397196	-192.388
						283	rs10768950	5399766	-194.958
						284	rs1466823	5402222	-197.414
						285	rs11037417	5405119	-200.311
						286	rs9665744	5407224	-202.416
						287	rs1587348	5410030	-205.222
						288	rs2340349	5412122	-207.314
						289	rs10838102	5414207	-209.399
						290	rs10838106	5417790	-212.982
						291	rs16931034	5419863	-215.055
						292	rs10500639	5421973	-217.165
						293	rs1982989	5424158	-219.35
						294	rs10500642	5426188	-221.38
						295	rs12278135	5428919	-224.111
						296	rs2030094	5431414	-226.606
						297	rs2471989	5433628	-228.82
						298	rs10768968	5435089	-230.281
						299	rs11037542	5437020	-232.212
						300	rs7942600	5439059	-234.251
						301	rs7950643	5441028	-236.22
						302	rs7394415	5444009	-239.201
						303	rs11606399	5446190	-241.382
						304	rs10768980	5448609	-243.801
						305	rs451711	5450999	-246.191
						306	rs2647543	5453387	-248.579
						307	rs12270800	5455268	-250.46
						308	rs2340353	5461437	-256.629
						309	rs454727	5463701	-258.893
						310	rs415009	5465766	-260.958
						311	rs394893	5467796	-262.988
						312	rs379616	5469609	-264.801
						313	rs2647616	5471822	-267.014
						314	rs383387	5473801	-268.993
						315	rs389754	5475898	-271.09
						316	rs444459	5478243	-273.435
						317	rs7479979	5481040	-276.232
						318	rs16931976	5483201	-278.393
						319	rs1060574	5485209	-280.401
						320	rs1368694	5487281	-282.473
						321	rs317780	5489978	-285.17
						322	rs10838245	5492105	-287.297
						323	rs1809862	5494356	-289.548
						324	rs7120352	5496386	-291.578
						325	rs366521	5498381	-293.573
						326	rs7945342	5500281	-295.473
						327	rs317776	5502292	-297.484
						328	rs2840097	5506046	-301.238
						329	rs317770	5509432	-304.624
						330	rs12270763	5511401	-306.593
						331	rs11037993	5513773	-308.965
						332	rs2879825	5515219	-310.411
						333	rs10500647	5517291	-312.483
						334	rs4910569	5522204	-317.396
						335	rs7131305	5524311	-319.503
						336	rs411933	5526619	-321.811
						337	rs1874828	5528680	-323.872
						338	rs431117	5530856	-326.048
						339	rs434320	5532552	-327.744
						340	rs1541941	5534919	-330.111
						341	rs12270701	5537652	-332.844
						342	rs11038105	5539634	-334.826
						343	rs11038118	5541928	-337.12
						344	rs967665	5544137	-339.329
						345	rs7108944	5546214	-341.406
						346	rs11038137	5548210	-343.402
						347	rs11038147	5550422	-345.614
						348	rs11038160	5552411	-347.603
						349	rs11038171	5554524	-349.716
						350	rs11038174	5556477	-351.669
						351	rs1077126	5558851	-354.043
						352	rs10742728	5561013	-356.205
						353	rs4910821	5563215	-358.407
						354	rs7927012	5574993	-370.185
						355	rs7119727	5576418	-371.61
						356	rs7121553	5578039	-373.231
						357	rs11038295	5580324	-375.516
						358	rs3751006	5582423	-377.615
						359	rs7104061	5584648	-379.84
						360	rs4910827	5586988	-382.18
						361	rs3824950	5588548	-383.74
						362	rs11038346	5590621	-385.813
						363	rs4910573	5592615	-387.807
						364	rs11038369	5596465	-391.657
						365	rs7939159	5598577	-393.769
						366	rs6578667	5602235	-397.427
						367	rs16933760	5606432	-401.624
						368	rs12226121	5608467	-403.659
						369	rs12098988	5610536	-405.728
						370	rs10838472	5615748	-410.94
						371	rs7123423	5617811	-413.003
						372	rs9633901	5619811	-415.003
						373	rs7106798	5621801	-416.993
						374	rs16933888	5624114	-419.306
						375	rs11038536	5626493	-421.685
						376	rs7939149	5628620	-423.812
						377	rs11827131	5631741	-426.933
						378	rs7122620	5640143	-435.335
						379	rs7104422	5642661	-437.853
						380	rs10769167	5644138	-439.33
						381	rs12808061	5646551	-441.743
						382	rs2342386	5648608	-443.8
						383	rs10838517	5652319	-447.511
						384	rs3740994	5656377	-451.569
						385	rs16934317	5658877	-454.069
						386	rs7948729	5662201	-457.393
						387	rs10838534	5664264	-459.456
						388	rs885002	5666759	-461.951
						389	rs1995162	5668836	-464.028
						390	rs11038741	5671760	-466.952
						391	rs16934583	5673693	-468.885
						392	rs10769180	5675827	-471.019
						393	rs11038759	5677862	-473.054
						394	rs7116081	5680643	-475.835
						395	rs7946891	5683387	-478.579
						396	rs2291845	5686156	-481.348
						397	rs12417798	5688158	-483.35
						398	rs4910841	5690170	-485.362
						399	rs12270724	5695800	-490.992
						400	rs12285602	5697210	-492.402
						401	rs1498562	5700834	-496.026
