# Supplementary material for: Classical sickle beta-globin haplotypes exhibit a high degree of long-range haplotype similarity in African and Afro-Caribbean populations
Source: BMC Genet. 2007 Aug 10;8:52. doi: 10.1186/1471-2156-8-52 (PMC1997132; doi:10.1186/1471-2156-8-52)
Supplement: Additional file 5 — Beta-globin PCR primers. 1st and 2nd round PCR Mass Spectrometry primers used for HBB genotyping, including dbSNP and 'rs' reference numbers, as well as links to ensembl contigs. [file 1471-2156-8-52-S5.xls]

## Sheet: Sheet1
Beta-globin PCR primers
SNP Assay name	rsnumber	link dbSNP	link Ensembl	Ensembl contig view	first PCR-primer sequence		second PCR-primer sequence		fragment length	UEP sequence
11-5359618				11:5014183	ACGTTGGATGGGAACCAGTACTTTTCTGAG		ACGTTGGATGAAAAACTCTGACCCAAGCCC		105	CTCTCAGATACTGAAGCAGA
11-5469380	rs2472523	dbSNP	Ensembl	11:5123701	ACGTTGGATGGCTTGTTAATTTTCTTAGCAG		ACGTTGGATGACGACACAGGAAGCAACAAG		101	AAGATATAACCTTATCAACAATTTC
11-5498824	rs4910722	dbSNP	Ensembl	11:5153293	ACGTTGGATGAGACCAGTACCACTACAGAC		ACGTTGGATGTTGGTCTTTTTTCTCCCCCC		115	TGATTGATATTAACTAAGACCTCA
11-5502327	rs4910726	dbSNP	Ensembl	11:5156896	ACGTTGGATGAGGCCCTACTGGATTTAAAG		ACGTTGGATGTACCTTGATAGGCAGCATTG		102	TAGGCAGCATTGGATGGTAG
11-5519408	rs4910732	dbSNP	Ensembl	11:5173877	ACGTTGGATGTGAGGTTGTGTCTCCATTCC		ACGTTGGATGTGGAGGCCTCTATTCACTAC		103	TCTATTCACTACTCTAGCAATTA
11-5620487	rs3888708	dbSNP	Ensembl	11:5274956	ACGTTGGATGCCAATGCATGCAGAAAGAAG		ACGTTGGATGGGTGACTCTAACAGAAAGGG		114	GAAAGGATGTTGGCAAG
11-5630468	rs3898917	dbSNP	Ensembl	11:5284937	ACGTTGGATGCTTACCTGAATATATGAGAGG		ACGTTGGATGACACTCGCAGCAAGTTACTC		107	GTTTATACTTAGGGGAAAAAAA
11-5678383	rs2647598	dbSNP	Ensembl	11:5332852	ACGTTGGATGCAGGAAATTGGTCCAGGTAG		ACGTTGGATGAGAAAGGTGATGTGCTCTGG		110	GCATCCTTGCTAACAC
HBB-703	rs11036364	dbSNP	Ensembl	11:5205580	ACGTTGGATGCTGCATTAAGAGGTCTCTAG		ACGTTGGATGCAATGTGCTCTGTGCATTAG		96	TTAGGTTTTGGGAAACAAGAG
HBB-989	rs16911905	dbSNP	Ensembl	11:5205866	ACGTTGGATGAAGGAGGTTTAAACAAACAA		ACGTTGGATGAGTCCACTAAGAATACTGCG		106	GCGTTTTAAAATCATTTCCTT
HBBPG1	rs2071348	dbSNP	Ensembl	11:5220722	ACGTTGGATGCTAAAATTTGGTAGAGCAAGG		ACGTTGGATGGAGCTATCAAATGGTAAGTGG		80	AAGTGGCCTTCCATTAT
Hbcod5del_B				11:5204810	ACGTTGGATGTTCATCCACGTTCACCTTGC		ACGTTGGATGAAACAGACACCATGGTGCAC		100	ACCATGGTGCACCTGACTC
HBE-5519	rs2156918	dbSNP	Ensembl	11:5253468	ACGTTGGATGTCCTTCACAGATGCCTTAGC		ACGTTGGATGTAATTCTAGCCCCACAGGAG		102	AAAGTAAACTTCCACAACC
HBG_plus6698	rs916111	dbSNP	Ensembl	11:5225919	ACGTTGGATGTTTGTGGTGTGTGCATGCTC		ACGTTGGATGAACTCCCGTGTACAAGTGTC		114	GTCTTTACTGCTTTTATTTGCTCA
HBG-1195	rs2855122	dbSNP	Ensembl	11:5233812	ACGTTGGATGCTCTGAACTCGATCCATGAC		ACGTTGGATGAGAGCTCTCCTCCAATAAGC		97	CAGATTTCCAGAGTTTCTGAC
hHbS_C	rs334	dbSNP	Ensembl	11:5204808	ACGTTGGATGAAACAGACACCATGGTGCAC		ACGTTGGATGTTCATCCACGTTCACCTTGC		100	AGGGCAGTAACGGCAGACTTCTCC
MMP26_ex2	rs2499953	dbSNP	Ensembl	11:4967481	ACGTTGGATGGTTTGTGTCTCCTGGGTAAG		ACGTTGGATGTTCTTGATCTGATTCAGGGC		102	CATCAATTTTTCCTGACC
OR51A1P_plus1941	rs4910715	dbSNP	Ensembl	11:5132596	ACGTTGGATGAACTCCTCCTACTTCTCCAC		ACGTTGGATGCACGGGATGAATTTATTGAGC		115	ATTGGAGAAAAAAGTGGCTA
OR51B2_plus6589	rs3902049	dbSNP	Ensembl	11:5294576	ACGTTGGATGATGTAGAGGTGGCATTGGAG		ACGTTGGATGTCAACCAATGTCCTCGGAAC		101	GTATTTCTCCAAGGATGG
OR51JIP	rs872165	dbSNP	Ensembl	11:5381108	ACGTTGGATGACCGTATTGGGTATTGCCAC		ACGTTGGATGTAAGCAAGCACAGCACAGAC		103	TTGAGTGCCTTCTTCC
OR52A1-2421	rs2472527	dbSNP	Ensembl	11:5118600	ACGTTGGATGCAACCATCCATAGTAAAAGC		ACGTTGGATGCTCCTATCTGCACGTTTTTC		118	AAAAGCAGAAACAAGGC
rs1498468	rs1498468	dbSNP	Ensembl	11:5367607	ACGTTGGATGGCATCCACTCTTTTTCCTTC		ACGTTGGATGTGCTGGCCAGTGATAATGAC		132	GTGGCAGATGGCCACAA
rs7114854	rs7114854	dbSNP	Ensembl	11:5100498	ACGTTGGATGTCAAATAGTCTCATCCCATC		ACGTTGGATGGCTGAAGGAAAGTCGAAAGC		108	TTCTGGAAAAGTTGACATA
rs7929631	rs7929631	dbSNP	Ensembl	11:5324552	ACGTTGGATGACACATCCAAAGCTGTGGAC		ACGTTGGATGGACTCCTCTATAAGCTCTCC		97	GCTCTCCAGAGAAAGATA
rs7938837	rs7938837	dbSNP	Ensembl	11:5319683	ACGTTGGATGCACGGATAAATGAGAGGACG		ACGTTGGATGATTGGAGCTAGCAACTAGGG		110	CAAGATAGAAGGAGGTA
hHbC_B				11:5204809	ACGTTGGATGAAACAGACACCATGGTGCAC		ACGTTGGATGTTCATCCACGTTCACCTTGC		100	AGGGCAGTAACGGCAGACTTCTCC
